# Supplementary material for: Modeling CADASIL vascular pathologies with patient-derived induced pluripotent stem cells
Source: Protein Cell. 2019 Feb 18;10(4):249–71. doi: 10.1007/s13238-019-0608-1 (PMC6418078; doi:10.1007/s13238-019-0608-1)
Supplement: Supplementary file 2 — Supplementary material 2 (XLSX 14 kb) [file 13238_2019_608_MOESM2_ESM.xlsx]

## Sheet: Sheet1
Supplementary information, Table S1 Sequences of primers used in the study
name	sequence
COL6A3-F	CTGTTCCTCTTTGACGGCTCA
COL6A3-R	CCTTGACATCATCGCTGTACTGA
COL2A1-F	TGGACGCCATGAAGGTTTTCT
COL2A1-R	TGGGAGCCAGATTGTCATCTC
COL12A1-F	GGAGTGGAGCTGTTTGCTATT
COL12A1-R	GAGAGTGACTCAAAATCTGCCA
CTGF-F	AAAAGTGCATCCGTACTCCCA
CTGF-R	CCGTCGGTACATACTCCACAG
GUCY1A3-F	TCAGCCCTACTTGTTGTACTCC
GUCY1A3-R	CAGAATAGCGATGTGGGAATCAC
GUCY1B3-F	CTGCTTACGTCTCAAGGGTCA
GUCY1B3-R	ATGTCACTTAGATACAGCCCTCT
PRKG1-F	GGACAGGACTCATCAAGCATAC
PRKG1-R	CTTCACGAGTGACATTTACCGTT
KCNA3-F	TTTTCTCCAGCGCGGTCTAC
KCNA3-R	CATATCGCCGTAACCCACTGT
KCNS3-F	AGGAGCTGTGCGTATTCTCAT
KCNS3-R	CTTGCGTTCCTGGTAGCGATT
KCNF1-F	GGGGCTACGACACCATCTTC
KCNF1-R	CGGGTCCCTGTCAAAGTAGAAC
ACTA2-F	AAAAGACAGCTACGTGGGTGA
ACTA2-R	GCCATGTTCTATCGGGTACTTC
ACTG2-F	ATTGTGCGAGACATCAAGGAG
ACTG2-R	CCATGCCAATAAAGGAAGGCT
MYLK-F	CCCGAGGTTGTCTGGTTCAAA
MYLK-R	GCAGGTGTACTTGGCATCGT
VIM-F	AGTCCACTGAGTACCGGAGAC
VIM-R	CATTTCACGCATCTGGCGTTC
TNFSF15-F	GACCAAGTCTGTATGCGAAGTAG
TNFSF15-R	ACCATTAGCTTGTCCCCTTCT
ADAM19-F	GAGGGGCGAGAACTGATCCT
ADAM19-R	TGGTTTGAGGGTTACCACTTGA
FOS-F	CACTCCAAGCGGAGACAGAC
FOS-R	AGGTCATCAGGGATCTTGCAG
MMP1-F	CTCTGGAGTAATGTCACACCTCT
MMP1-R	TGTTGGTCCACCTTTCATCTTC
THBS1-F	GCCATCCGCACTAACTACATT
THBS1-R	TCCGTTGTGATAGCATAGGGG
HES1-F	CCTGTCATCCCCGTCTACAC
HES1-R	CACATGGAGTCCGCCGTAA
SOX9-F	AGCGAACGCACATCAAGAC
SOX9-R	CTGTAGGCGATCTGTTGGGG
JAG1-F	GTCCATGCAGAACGTGAACG
JAG1-R	GCGGGACTGATACTCCTTGA
FOXC1-F	TGTTCGAGTCACAGAGGATCG
FOXC1-R	ACAGTCGTAGACGAAAGCTCC
NRARP-F	TCAACGTGAACTCGTTCGGG
NRARP-R	ACTTCGCCTTGGTGATGAGAT
BMP7-F	TCAACCTCGTGGAACATGACA
BMP7-R	CTTGGAAAGATCAAACCGGAACT
GATA2-F	CAGCAAGGCTCGTTCCTGTT
GATA2-R	GGCTTGATGAGTGGTCGGT
HHEX-F	TCAGAATCGACGCGCTAAATG
HHEX-R	AGAGCTATCCAAAGAAGCACCT
KIT-F	ACTTGAGGTTTATTCCTGACCCC
KIT-R	GCAGACAGAGCCGATGGTAG
CFI-F	GGAAACGAATTGTGGGAGGAA
CFI-R	GTGCAGCAGTCAGAATCCAAC
TLR3-F	TCAACTCAGAAGATTACCAGCCG
TLR3-R	AGTTCAGTCAAATTCGTGCAGAA
IL6R-F	CCCCTCAGCAATGTTGTTTGT
IL6R-R	CTCCGGGACTGCTAACTGG
LY96-F	GAAGCAGTATTGGGTCTGCAA
LY96-R	TTGGAAGATTCATGGTGTTGACA
PTX3-F	TTATTCCCAATGCGTTCCAAGA
PTX3-R	GCACTAAAAGACTCAAGCCTCAT
SLIT2-F	AGCCGAGGTTCAAAAACGAGA
SLIT2-R	GGCAGTGCAAAACACTACAAGA
CCL2-F	CAGCCAGATGCAATCAATGCC
CCL2-R	TGGAATCCTGAACCCACTTCT
CCL8-F	TGGAGAGCTACACAAGAATCACC
CCL8-R	TGGTCCAGATGCTTCATGGAA
IL33-F	GTGACGGTGTTGATGGTAAGAT
IL33-R	AGCTCCACAGAGTGTTCCTTG
SELPLG-F	CTCTGTTACTCACAAGGGCATT
SELPLG-R	CCAGCGCCAAGATTAGGATGG
TSPO-F	CCTGCTCTACCCCTACCTGG
TSPO-R	GCCATACGCAGTAGTTGAGTG
ATP1A3-F	CCCATCGCCATCGAGATTGAG
ATP1A3-R	GGTGTATCCGAGAATGAGGGA
CHRNA9-F	CAGAGACGGCAGATGGAAAAT
CHRNA9-R	CCACTGGACGAAGAGCATTAGAA
CHD10-F	AGATGCCGATGACCCTTCATA
CHD10-R	TGTTCGGTAAAGCAGTCCTGA
DRD2-F	CTCTTCGGACTCAATAACGCAG
DRD2-R	GACGATGGAGGAGTAGACCAC
ABAT-F	AAGAGAGCCGAGGCAATTACC
ABAT-R	GCTCGCATTTTGAGGCTGTTG
CHRNA7-F	GCTGGTCAAGAACTACAATCCC
CHRNA7-R	CTCATCCACGTCCATGATCTG
SNCG-F	TGAGCAGCGTCAACACTGTG
SNCG-R	GAGGTGACCGCGATGTTCTC
SYT1-F	GCTGCTGGTAGGGATCATTCA
SYT1-R	GTTTTTCGGTGGACTTTTGTCTC
APOE-F	GTTGCTGGTCACATTCCTGG
APOE-R	GCAGGTAATCCCAAAAGCGAC
EBNA1-F	ATCAGGGCCAAGACATAGAGATG
EBNA1-R	GCCAATGCAACTTGGACGTT
FBXO15-F	GCCAGGAGGTCTTCGCTGTA
FBXO15-R	AATGCACGGCTAGGGTCAAA
18S-F	GTAACCCGTTGAACCCCATT
18S-R	CCATCCAATCGGTAGTAGCG
CES1-F	ACCCCTGAGGTTTACTCCACC
CES1-R	TGCACATAGGAGGGTACGAGG
ITGB2-F	AAGTGACGCTTTACCTGCGAC
ITGB2-R	AAGCATGGAGTAGGAGAGGTC
ADAM12-F	TCTCATTGCCAGCAGTTTCAC
ADAM12-R	CGTGTAATTTCGAGCGAGGG
GSTM1-F	TCTGCCCTACTTGATTGATGGG
GSTM1-R	TCCACACGAATCTTCTCCTCT
MCP1-F	CAGCCAGATGCAATCAATGCC
MCP1-R	TGGAATCCTGAACCCACTTCT
IL6-F	ACTCACCTCTTCAGAACGAATTG
IL6-R	CCATCTTTGGAAGGTTCAGGTTG
ICAM1-F	ATGCCCAGACATCTGTGTCC
ICAM1-R	GGGGTCTCTATGCCCAACAA
